# Supplementary material for: Asymmetrical Obstacles Enable Unilateral Inertial Focusing and Separation in Sinusoidal Microchannel
Source: Cyborg Bionic Syst. 2023 Jun 19;4:0036. doi: 10.34133/cbsystems.0036 (PMC10278993; doi:10.34133/cbsystems.0036)
Supplement: Supplementary 2 — Movies S1 and S2 [file cbsystems.0036.f2.zip]

Archive with 2 entries (2 files):
- Video S1 Particle separation.avi
- Video S2 Cell Separation.avi
